# Supplementary material for: Assessing the Invasion Risk of Humulus scandens Using Ensemble Species Distribution Modeling and Habitat Connectivity Analysis
Source: Plants (Basel). 2022 Mar 23;11(7):857. doi: 10.3390/plants11070857 (PMC9002559; doi:10.3390/plants11070857)
Supplement: Supplementary file 1 [file plants-11-00857-s001.zip]

Archive with 2 entries (2 files):
- Supplementary data/Table S1.xlsx
- Supplementary data/Table_S2.xlsx
