# Supplementary material for: Assessing the Invasion Risk of Humulus scandens Using Ensemble Species Distribution Modeling and Habitat Connectivity Analysis
Source: Plants (Basel). 2022 Mar 23;11(7):857. doi: 10.3390/plants11070857 (PMC9002559; doi:10.3390/plants11070857)
Supplement: Supplementary file 1 [file plants-11-00857-s001.zip › Supplementary data/Table S1.xlsx]

## Sheet: Sheet1
Occurrence points	DEM	Bio12	Bio6	SoilClass	DistRoadsRailw	HII	DistLakes	DistWaterc	SoilStruct	Slope	SolarRad	SoilText	Treedens	CLC_category
1	635.99	562	-82	Anthrosol	31.062	18	10411.4	62.124	No structure	20.0923	1194.73	Variate	0	Settlements
2	537.09	606	-69	Anthrosol	43.9283	22	2057.61	1	No structure	0.467216	1291.52	Variate	64	Water courses
3	945.76	794	-86	Cambisol	660.388	22	10624.5	319.803	No structure	7.54921	1284.95	Loamy	82	Forests and semi natural areas
4	981.9	819	-89	Cambisol	948.282	22	11827	319.803	No structure	10.4922	1267.42	Loamy	0	Arable land
5	405.05	573	-57	Anthrosol	62.124	18	6057.09	124.248	No structure	7.07147	1280.93	Variate	0	Arable land
6	405.38	601	-58	Anthrosol	43.9283	26	3303.98	87.8566	No structure	24.3307	1284.95	Variate	0	Arable land
7	431.4	563	-57	Anthrosol	62.124	14	5127.59	31.062	No structure	2.34105	1291.89	Variate	0	Inland wetlands
8	485.72	662	-68	Anthrosol	31.062	48	1113.48	1	No structure	4.02011	1222.49	Variate	0	Water courses
9	431.42	720	-64	Anthrosol	0	38	11070	31.062	No structure	1.74551	1241.48	Variate	0	Arable land
10	393.12	636	-60	Cambisol	0	30	7147.57	1	No structure	1.284	1243.31	Loamy sand	0	Water courses
11	11.5	536	-35	Anthrosol	465.93	43	791.929	93.1861	No structure	1.2746	1405.12	Loamy sand - clay	0	Settlements
12	12.5	533	-36	Anthrosol	474.141	43	384.216	43.9283	No structure	0.886828	1402.56	Loamy sand - clay	0	Water bodies
13	14.02	533	-36	Anthrosol	512.288	43	343.091	87.8566	No structure	3.45315	1402.19	Loamy sand - clay	0	Settlements
14	15.42	534	-36	Anthrosol	219.642	43	87.8566	87.8566	No structure	2.49144	1401.83	Loamy sand - clay	0	Mine and dump sites
15	19.15	525	-37	Anthrosol	422.489	30	2073.49	62.124	No structure	2.87481	1397.08	Loamy sand - clay	0	Water courses
16	19.15	525	-37	Anthrosol	422.489	30	2073.49	62.124	No structure	2.87481	1397.08	Loamy sand - clay	0	Water courses
17	16.19	525	-37	Anthrosol	384.216	30	2354.57	1	No structure	0.741682	1396.72	Loamy sand - clay	0	Water courses
18	19	525	-37	Anthrosol	384.216	30	2354.57	1	No structure	0.741682	1396.72	Loamy sand - clay	0	Water courses
19	27.8	531	-38	Mollisol	128.072	38	1329.51	128.072	No structure	2.20669	1393.43	Loamy clay	0	Roads and infrastructure
20	19.49	535	-37	Anthrosol	111.996	30	1770.81	31.062	No structure	0.913566	1393.79	Loamy sand - clay	0	Mine and dump sites
21	23.89	535	-37	Anthrosol	43.9283	30	1698.21	31.062	No structure	4.57662	1393.43	Loamy sand - clay	0	Water courses
22	19.5	535	-37	Anthrosol	87.8566	30	1567.94	87.8566	No structure	2.31768	1393.43	Loamy sand - clay	0	Mine and dump sites
23	13.76	533	-36	Anthrosol	69.4568	43	175.713	1	No structure	1.11309	1401.1	Loamy sand - clay	0	Water bodies
24	12.9	534	-36	Anthrosol	334.548	43	158.386	43.9283	No structure	0.785263	1402.19	Loamy sand - clay	0	Water bodies
25	27.8	531	-38	Anthrosol	128.072	38	1329.51	128.072	No structure	2.20669	1393.43	Loamy clay	0	Roads and infrastructure
26	27.4	546	-38	Anthrosol	31.062	40	1090.71	186.372	No structure	0.737264	1394.16	Loamy clay	0	Arable land
27	31.33	530	-38	Anthrosol	31.062	44	1155.99	1	No structure	0.687038	1389.41	Loamy	0	Roads and infrastructure
28	38.03	551	-39	Anthrosol	62.124	34	655.254	31.062	No structure	0.288079	1385.39	Loamy clay	0	Inland wetlands
29	44.28	548	-40	Anthrosol	31.062	40	1	1	No structure	0.289479	1383.57	Loamy clay-loam	0	Water courses
30	43.17	551	-40	Anthrosol	0	40	1385.31	1	No structure	1.26889	1382.84	Loamy clay	0	Water courses
31	51.314	579	-40	Anthrosol	0	40	1458.59	62.124	No structure	1.62541	1378.09	Loamy	0	Roads and infrastructure
32	47.56	582	-40	Anthrosol	219.642	30	1542.5	93.1861	No structure	1.39647	1378.09	Loamy	0	Mine and dump sites
33	129.99	664	-31	Luvisol	512.288	36	1809.35	236.561	No structure	2.47609	1322.94	Loamy clay-loam	0	Settlements
34	133.76	670	-31	Anthrosol	43.9283	26	5841.72	87.8566	No structure	1.08913	1317.46	Variate	0	Arable land
35	136.56	671	-31	Anthrosol	155.31	26	5893.93	31.062	No structure	0.369397	1317.82	Variate	0	Inland wetlands
36	137.5	671	-31	Anthrosol	31.062	26	5748.82	43.9283	No structure	0.690394	1317.46	Variate	0	Arable land
37	139.14	668	-31	Anthrosol	496.992	34	5262.7	43.9283	No structure	0.0631167	1318.92	Variate	0	Arable land
38	145.36	670	-31	Hydro-morphic soil	31.062	34	4154.65	374.036	No structure	0.905559	1321.84	Loamy clay-loam	0	Roads and infrastructure
39	150.4	672	-32	Anthrosol	0	34	3850.69	341.682	No structure	2.39425	1322.2	Variate	0	Arable land
40	147.75	705	-32	Anthrosol	31.062	34	2764.69	138.914	No structure	1.27591	1318.92	Variate	0	Inland wetlands
41	147.8	688	-32	Anthrosol	62.124	34	2223.05	128.072	No structure	0.571892	1318.55	Variate	0	Arable land
42	156.14	688	-32	Luvisol	31.062	30	2146.88	596.682	No structure	1.69975	1318.92	Loamy clay-loam	0	Settlements
43	152.72	684	-32	Anthrosol	31.062	34	1149.71	31.062	No structure	0.790327	1316	Variate	0	Settlements
44	156.78	673	-33	Anthrosol	31.062	34	987.166	31.062	No structure	1.14332	1315.27	Variate	0	Settlements
45	153.68	669	-32	Anthrosol	31.062	47	441.474	31.062	No structure	1.56442	1312.71	Variate	0	Settlements
46	162.11	679	-33	Anthrosol	31.062	36	2000.55	1	No structure	0.683926	1304.67	Variate	0	Mine and dump sites
47	163.52	725	-35	Anthrosol	128.072	39	1182.81	111.996	No structure	0.192334	1301.75	Variate	0	Arable land
48	167.95	667	-35	Anthrosol	131.785	29	836.37	62.124	No structure	0.649128	1300.29	Variate	0	Settlements
49	189.52	658	-34	Luvisol	0	39	1218.17	124.248	No structure	5.70028	1296.27		0	Settlements
