# Supplementary material for: Assessing the Invasion Risk of Humulus scandens Using Ensemble Species Distribution Modeling and Habitat Connectivity Analysis
Source: Plants (Basel). 2022 Mar 23;11(7):857. doi: 10.3390/plants11070857 (PMC9002559; doi:10.3390/plants11070857)
Supplement: Supplementary file 1 [file plants-11-00857-s001.zip › Supplementary data/Table_S2.xlsx]

## Sheet: Sheet1
New CLC established classes	CLC code	CLC nomenclature
Settlements	111	Continuous urban fabric
	112	Discontinuous urban fabric
Industrial, commercial and transport units	121	Industrial or commercial units
	123	Port areas
	124	Airports
	133	Construction sites
Roads and infrastructure	122	Road and rail networks and associated land
Mine and dump sites	131	Mineral extraction sites
	132	Dump sites
Artificial, non-agricultural vegetated areas	141	Green urban areas
	142	Sport and leisure facilities
Forests and semi natural areas / Forests, scrub and/or herbaceous vegetation association	311	Broad-leaved forest
	312	Coniferous forest
	313	Mixed forest
	321	Natural grasslands
	322	Moors and heathland
	324	Transitional woodland-shrub
	331	Beaches, dunes, sands
	332	Bare rocks
	333	Sparsely vegetated areas
	334	Burnt areas
Arable land	211	Non-irrigated arable land
	212	Permanently irrigated land
	213	Rice fields
Heterogeneous agricultural areas	242	Complex cultivation patterns
	243	Land principally occupied by agriculture with significant areas of natural vegetation
Permanent crops	221	Vineyards
	222	Fruit trees and berry plantations
Pastures	231	Pastures
Inland wetlands	411	Inland marshes
	412	Peat bogs
Maritime wetlands	421	Salt marshes
Water courses	511	Water courses
Water bodies	512	Water bodies
Marine waters	521	Coastal lagoons
	523	Sea and ocean
